# Supplementary material for: Chitosan/Hyaluronate Complex-Coated Electrospun Poly(3-hydroxybutyrate) Materials Containing Extracts from Melissa officinalis and/or Hypericum perforatum with Various Biological Activities: Antioxidant, Antibacterial and In Vitro Anticancer Effects
Source: Polymers (Basel). 2024 Jul 24;16(15):2105. doi: 10.3390/polym16152105 (PMC11313976; doi:10.3390/polym16152105)
Supplement: Supplementary file 1 [file polymers-16-02105-s001.zip]

Archive with 1 entries (1 files):
- Supplementary Materials v7 2407 (1).pdf
